# Supplementary material for: SIMBAD: a sequence-independent molecular-replacement pipeline
Source: Acta Crystallogr D Struct Biol. 2018 Jun 8;74(Pt 7):595–605. doi: 10.1107/S2059798318005752 (PMC6038384; doi:10.1107/S2059798318005752)
Supplement: Supplementary file 2 [file d-74-00595-sup2.xlsx]

## Sheet: Sheet1
PDB ID	Space group	Resolution (Å)	No. of residues in each unique chain	No. of copies in asu
5MAM	H3	2.2	21, 30	16
5K2P	P43212	1.24	129	1
5KQ0	P212121	1.8	728	2
5T50	P212121	1.43	242	2
5T3G	P41212	1.55	207	1
5E83	P212121	1.8	141	4
5KKK	P6	1.7	154	1
5UG8	P212121	1.46	329	1
5UPU	I4	2.9	407	1
5UWJ	P43212	2.22	237, 143, 1024, 15	1
5J7S	I222	2.37	314	1
5AB9	P212121	1.36	219	2
5LLU	P63	3.32	522	1
3PXA	P6122	2.55	214	1
5M4E	I222	1.9	252	1
5KCV	P212121	2.7	460	1
5N38	P6322	2.6	405, 76	1
4CKJ	C121	1.65	314	1
2BBO	P43212	2.55	291	1
3WA4	P6122	1.35	98, 8	1
5UI0	P4322	2.05	324	2
5LAW	P6122	1.64	94	1
5A4C	C121	2.09	307	2
5FGC	P121	1.9	21, 216, 269	1
4C4M	P212121	1.74	164	1
3O98	P1	2.8	619	2
5V5M	P212121	2.88	278, 99, 10	2
5F7D	P1211	2.3	273, 99, 10	1
5C07	P1	2.11	277, 100, 10, 199, 246	2
5LO8	P4	2.5	162	2
5L9E	I121	2.9	260	4
5USR	P212121	3.09	426, 91, 78	4
4QYN	P1211	1.19	133	2
1INX	C2221	2.4	388	1
4N6T	P41	1.75	79	1
5N3V	P6122	1.12	316	1
5UVT	P21212	1.67	109	1
5K41	I4122	1.97	487	1
5V5L	P212121	2	278, 100, 10	2
5UG0	P321	3.4	327, 182, 216, 232	1
5GQO	P6522	2.5	190	2
5PN0	P43212	1.14	364	1
5JLS	P42212	2.7	155	1
5MTZ	P41	2.99	874	2
5M9A	P21212	1.95	124	1
5JLG	C121	1.79	124	2
3DCY	P212121	1.75	275	1
5PAE	P41212	1.45	64, 254	1
5VVH	P212121	2.5	210	8
5ER3	P21212	2.11	341	1
5.00E+32	P6	2.7	333, 180	1
5DSP	P1211	1.4	260	1
5NHP	P1211	1.99	381	1
5PSP	P212121	1.58	156	2
3LPT	P3121	2	166	1
3GTX	P3121	1.62	339	1
4EFA	P22121	2.82	130, 119, 233	1
3VOS	F432	2.18	362	1
4D4M	P6522	2.32	449	1
Catalase test crystal (Unpublished)	P212121	2.99	527	4
4AJS	P43212	1.8	416	1
4DJR	P212121	1.55	99	2
5GHF	P212121	2	456	2
3NFS	P41212	2.6	212, 216	1
3TRS	P212121	1.6	39, 173	2
3SNS	H3	1.5	120	1
4YKR	I222	1.61	238	1
5GIT	P6522	2.19	137	1
3CSB	P41212	2	465	1
4LSQ	P212121	2.25	352, 236, 210	1
4QTP	P1	1.9	144	4
3SKC	P41212	3.2	307	2
3IIS	C2221	1.4	151	1
4PSN	P212121	2.05	237	4
4GMF	P212121	1.85	372	4
3SSD	P212121	2.2	170	2
3IES	P41	2	551	1
1UI6	P212121	2.4	215	2
3TOQ	H3	2	99	1
2QSA	H3	1.68	109	1
2HT0	P212121	2	99	1
4MMD	P1211	2.3	519	2
4JMN	P43212	2.2	220	1
3D1R	P422	1.85	337	1
1AUM	I41	3	70	1
4LB1	H3	2	30	4
4JGB	C121	2.05	213	2
3NTH	P43212	2.8	172, 6	1
5NDD	P1	2.8	619	1
1G2X	C121	2.5	118	3
4WI2	P212121	1.9	208	2
3FAT	C121	1.9	260	3
3BLZ	P1	1.75	128	12
5AZZ	I213	1.45	22, 31	1
3IBO	P1211	1.45	128	4
2BI8	P3221	2.35	384	1
2EFX	P1211	2.2	363	6
4YXR	P212121	2	350	1
2OJ4	C121	2.3	127	1
4LSU	C121	2.3	353, 227, 204	1
4Y42	P1	2.09	156	10
3POD	C121	1.5	26	3
4ZKF	P212121	1.82	462	1
2NSO	C121	1.6	386	1
4MEL	P1211	2.9	230	2
3O4B	I222	1.8	142	1
4GSC	P65	2.81	990	2
1UAT	C2221	1.9	129	1
5AVE	C2221	1.8	257	1
5GIQ	P43212	1.8	349	1
5H56	P1211	1.7	195	2
5H7C	P1	2.7	404	2
5IQ8	P1211	2.06	263	4
1MWL	P1211	2.4	N/A (RNA)	2
2ONN	P212121	2.75	500	8
4MSP	P1211	1.9	200	2
4NLS	P65	2	461	1
5IUW	P22121	2.09	497	2
2JDA	C121	1.35	145	2
5NJB	P1211	1.5	495, 450	2
4HSB	P3221	1.9	217	1
3MOD	P212121	2.2	12, 214, 237	1
4LXQ	C121	1.4	274	2
2ADF	P212121	1.9	196, 218, 209	1
