# Supplementary material for: SIMBAD: a sequence-independent molecular-replacement pipeline
Source: Acta Crystallogr D Struct Biol. 2018 Jun 8;74(Pt 7):595–605. doi: 10.1107/S2059798318005752 (PMC6038384; doi:10.1107/S2059798318005752)
Supplement: Supplementary file 3 [file d-74-00595-sup3.xlsx]

## Sheet: Sheet1
Training set					Test set
	precision	recall	f1-score	support	precision	recall	f1-score	support
TRUE	0.8	0.82	0.81	492	0.76	0.79	0.77	145
FALSE	0.91	0.9	0.91	1014	0.91	0.9	0.91	358
Avg / total	0.87	0.87	0.87	1506	0.87	0.87	0.87	503
