# Supplementary material for: SIMBAD: a sequence-independent molecular-replacement pipeline
Source: Acta Crystallogr D Struct Biol. 2018 Jun 8;74(Pt 7):595–605. doi: 10.1107/S2059798318005752 (PMC6038384; doi:10.1107/S2059798318005752)
Supplement: Supplementary file 4 [file d-74-00595-sup4.xlsx]

## Sheet: Sheet1
		Input data				Best model by r free value												Closest model by Gesamt Q score
		PDB code	Space group	Resolution	No. Mols. in ASU	AMORE score	Rank	molrep_score	molrep_tfscore	refmac_r_fact	refmac_r_free	PDB code	Space Group	Mean Phase Error	Q-score	RMSD	Time Taken (Mins)	Nearest Gesamt Match	Q-score	RMSD	AMORE score NGM	Rank
	1	5DFM	P213	2.301	2	5	1	0.616	29.78	0.4291	0.4386	3SEU	P1211	47.91	0.6873	0.4601	21:49:00	3SES	0.6909	0.5155	3.5	10
	2	3CSB	P41212	1.999	1	16.3	1	0.702	32.53	0.4011	0.3958	1LLS	P1	45.55	0.7576	0.4673	12:57:00	1LLS	0.7576	0.4673	16.3	1
	3	1TXX	P43212	2.075	1	5.1	1	0.604	14.15	0.44	N/A	4HUA	C121	54.56	0.9401	0.7576	01:20:00	2TRX	0.9744	0.486	Skipped	N/A
	4	3G9X	P1	0.95	1	45.4	1	0.535	1	0.4958	0.4886	4F60	P212121	78.89	0.9651	0.446	13:44:00	4F60	0.9651	0.446	45.4	1
	5	5FX5	P21212	1.7	1	8.7	1	0.771	18.41	0.3487	0.3431	1CQQ	P212121	38.08	0.9941	0.2311	03:12:00	1CQQ	0.9941	0.2311	9	1
	6	3UUZ	C2221	2.101	2	15.4	1	0.718	28.23	0.3332	0.3318	3UQO	P3221	36.39	0.9912	0.2831	06:09:00	3UQO	0.9912	0.2831	15.4	1
	7	1K2I	P42212	1.8	1	13.9	1	0.535	16.43	0.4723	0.4687	1EX3	P41212	58.63	0.849	0.7837	05:36:00	4Q2K	0.9544	0.4367	Skipped	N/A
	8	1GE7	P43	2	2	11.9	2	0.655	19.68	0.373	0.3647	1GE6	P6522	45.69	0.9576	0.4166	04:05:00	1G12	0.9764	0.4668	12.7	1
	9	2FBB	P6122	1.46	1	7.2	10	0.653	17.27	0.4634	0.4318	1PS5	C121	56.78	0.9251	0.7609	02:52:00	1F10	0.9315	0.4661	18.46	1
	10	3FWE	P43212	2.297	2	4.2	11	0.376	3.78	0.5853	0.579	5AQ6	P41212	89.92	0.0291	4.0029	09:06:00	3HIF	0.7527	1.5589	Skipped	N/A
																Average time:	08:05:00
