# Supplementary material for: SIMBAD: a sequence-independent molecular-replacement pipeline
Source: Acta Crystallogr D Struct Biol. 2018 Jun 8;74(Pt 7):595–605. doi: 10.1107/S2059798318005752 (PMC6038384; doi:10.1107/S2059798318005752)
Supplement: Supplementary file 5 [file d-74-00595-sup5.xlsx]

## Sheet: Sheet1
	Date or release	Structure Determination method	Resolution	No. of mols in asu	No. of residues in a.u.	Simbad success	SIMBAD solution stage	SIMBAD run time (hours)	AMORE Zscore, rank	% seqid to target	map CC (rr 100)	Gesamt RMSD	Gesamt Qscore	Gesamt Coverage	No. of residues in search model	model size/target size	MoRDA NGM (min2=0.3)	MoRDa DB Nearest match based on RMSD	MoRDa Nearest QScore	AMORE Zscore, rank of nearest Gesamt match Morda	All PDB NGM (min2=0.3)	All PDB NGM RMSD
5B3T	2017-02-15	SIRAS	2.1	2	636	No	N/A	8.67	N/A	N/A	N/A					0	4hadA_0	2.6011	0.2173	4.3, 27493	3rc1_A	2.3439
5U2P	2017-02-22	SAD	1.76	1	381	No	N/A	7.56	N/A	N/A	N/A					0	3qufA_2	2.4776	0.2173	4.2, 25595	3oo9_A	2.7674
5IAU	2017-03-01	SAD	1.78	5	2305	No	N/A	19.11	N/A	N/A	N/A					0	3gvzA_0	2.3006	0.056	3.9, 28576	3gvz_A	2.3006
5FRK	2017-02-15	MAD	2.12	2	274	No	N/A	10.46	N/A	N/A	N/A					0	1jyoA_0	2.2078	0.2364	3.4, 68115	1jyo_C	2.0649
5JDK	2017-02-22	SAD	1	1	104	No	N/A	13.09	N/A	N/A	N/A					0	2ckxA_0	1.7584	0.4225	4.2, 16807	2ckx_A	1.7584
5HXG	2017-02-15	MR (Null)	2	4	552	No	N/A	13.64	N/A	N/A	N/A					0	3tlqA_1	1.6131	0.2621	3.9, 42907	4es4_E	1.8098
5UBA	2017-02-22	MR (1XPI)	1.54	1	262	No	N/A	10.3	N/A	N/A	N/A					0	2i82A_1	1.3246	0.4817	4.7, 8857	1v9k_B	1.6298
5KHL	2017-02-22	MR (2RG7)	2.4	1	257	No	N/A	6.2	N/A	N/A	N/A					0	2r7aA_1	1.1204	0.3832	3.0, 61008	2rg7_D	1.6075
5GRH	2017-02-15	MR (1T09)	2.8	2	662	Yes (3blvA_1)	full	10.87	5.6 (35)	0.44	0.8298	1.078	0.405	305/662	300	0.453172	3blvA_1	1.0781	0.4054	5.6, 35	3blw_G	1.0996
5HSM	2017-02-01	SIRAS	1.9	1	131	No	N/A	6.1	N/A	N/A	N/A					0	3fm5A_1	0.9705	0.546	4.0, 24045	4l9n_A	1.5753
5LNL	2017-02-15	MR (3EMI)	3.3	9 (Cplx)	1178	No	N/A	15.29	N/A	N/A	N/A					0	3emfA_0	0.9141	0.0264	4.2, 11997	3emi_A	0.6961
5JFM	2017-03-01	MR (4C3S)	2.52	8 (4+4)	3540	No	N/A	19.23	N/A	N/A	N/A					0	4c3sA_1	0.8266	0.0496	4.3,13512	5dru_A	0.8581
5LSW	2017-02-15	MR (2FV2)	2.15	4	588	Yes (4ct7B_0)	full	13.23	11.4 (3)	0.99	0.9182	0.654	0.432	268/588	270	0.459184	4cruB_0	0.6748	0.4338	12.1, 1	4crv_B	0.6961
5J7S	2017-02-15	MR (4O91)	2.37	1	279	Yes (4gs6)	lattice	2.18	N/A	1	0.9524	0.777	0.87	276/279	294	1.05376	2evaA_2	0.5952	0.6726	N/A	5e7r_A	0.5688
5UQF	2017-03-01	MR (4RJ7)	2.73	3	1064	Yes (4qj1A_1)	full	21.82	5.5 (170)	0.65	0.6115	0.591	0.623	229/354	229	0.215226	1vrdA_1	0.5936	0.2153	4.9, 1202	4mz1_B	0.2298
5T70	2017-03-01	MR (3VH8)	2.1	4	672	Yes (3WUW)	lattice	0.2	N/A	0.99	0.9555	0.62	0.918	653/672	663	0.986607	3l3iA_1	0.5577	0.2603	N/A	5b39_B	0.4227
5LU3	2017-02-15	SAD	1.5	1	88	Yes (5e9oA_0)	full	4.82	7.0 (4)	0.76	0.9017	0.529	0.893	83/88	85	0.965909	5e9oA_0	0.529	0.8932	7.0, 4	5e9o_C	0.5445
5GTT	2017-03-01	SAD	2.01	1	417	Yes (5H03)	lattice	0.18	N/A	1	0.9563	0.797	0.934	417/417	417	1	5h03A_2	0.5252	0.4747	N/A	5h04_A	0.464
5UCA	2017-02-15	MR (5UC8)	2.12	4	839	Yes (2q32A_0)	full	11.23	14.0 (1)	0.99	0.953	0.415	0.242	210/839	213	0.253874	2q32A_0	0.4147	0.2421	14.0, 1	2q32_A	0.4147
5AYL	2017-02-15	MR (3APO)	2.4	1 (multi-domain)	743	No	N/A	10.76	N/A	N/A	N/A					0	3apoA_2	0.3967	0.1402	3.5, 57656	3apo_A	2.2196
5JQI	2017-02-22	MR (3JWN)	1.96	8	1157	Yes (3jwnH_2)	full	12.97	10.6 (1)	1	0.6851	0.614	0.132	159/1157	159	0.137424	4xo9A_1	0.3939	0.1351	4.5, 19497	4xoa_C	0.3272
5UOU	2017-02-15	SAD	1.5	1	147	Yes (3o7hA_2)	full	5.93	8.3 (1)	1	0.7601	0.388	0.603	92/150	92	0.62585	3o7hA_2	0.388	0.6032	8.3, 1	3o7i_A	0.3688
5LGZ	2017-02-15	MR (1H50)	1.5	1	363	Yes (3p67)	lattice	0.63	N/A	0.99	0.942	0.271	0.989	362/363	362	0.997245	3p8jA_1	0.343	0.9164	N/A	3p67_A	0.2707
5MG0	2017-02-22	MR (2O9C)	1.65	1(serial)	332	Yes (4Y3I)	lattice	0.24	N/A	0.9	0.9652	0.451	0.957	317/322	319	0.960843	4q0hA_1	0.2979	0.4859	N/A	4y3i_A	0.4534
5MG1	2017-02-22	MR (2O9C & 4Q0J)	3.3	1	489	Yes (4Q0J)	lattice	0.76	N/A	1	0.9814	0.88	0.902	487/489	495	1.01227	4q0jA_1	0.2878	0.3202	N/A	4q0j_A	0.9004

## Sheet: Sheet2
Target	Gesamt MoRDa closest model (by Qscore)	Gesamt MoRDa closest model RMSD	Gesamt MoRDa closest model Qscore	No. of mols in asu	% representation of target by search model	Rfactor after 200 jelly body cycles All Atom	Rfree 200 jelly body cycles All Atom	Rfactor after 200 jelly body cycles Polyalanine	Rfree 200 jelly body cycles Polyalanine	Rfactor after 1000 jelly body cycles	Rfree 1000 jelly body cycles	Rfactor after 1000 jelly body cycles Polyalanine	Rfree 1000 jelly body cycles Polyalanine	MPE 200 cycles AA	MPE 200 cycles Polyalanine	MPE 1000 cycles AA	MPE 1000 cycles Polyalanine
5FRK	1jyoA_0	2.2078	0.2364	2	0.899654	0.545	0.5722	0.5367	0.5906	0.545	0.5721	0.5367	0.5906	85.371	80.9134	85.371	80.9136
5U2P	3qufA_2	2.4776	0.2173	1	0.989501	0.5394	0.5578	0.543	0.5743	0.5347	0.552	0.543	0.5743	86.0019	85.5569	85.975	85.5571
5IAU	3gvzA_0	2.3006	0.056	5	0.555315	0.5535	0.5575	0.5563	0.5667	0.5535	0.5575	0.5563	0.5667	87.9317	87.7052	87.9312	87.705
5JDK	2ckxA_0	1.7584	0.4225	1	0.798077	0.5577	0.5853	0.5568	0.5634			0.5568	0.5633	89.1857	89.3075		89.3095
5B3T	4hadA_0	2.6011	0.2173	2	0.996855	0.5397	0.568	0.5237	0.5588	0.5309	0.5658	0.5143	0.5602	88.5078	86.3022	88.2745	86.6564
5KHL	2r7aA_1	1.1204	0.3832	1	0.474708	0.4778	0.5207	0.5094	0.559	0.4614	0.5257	0.5038	0.558	67.1759	64.953	66.8971	65.4148
5AYL	3apoA_2	0.3967	0.1402	1 (6+1 domains)	0.142665	0.5146	0.5435	0.5315	0.547	0.5146	0.5437	0.5311	0.5475	76.7394	79.6344	76.541	79.4787
5LNL	3emfA_0	0.9141	0.0264	9 (Cplx)	0.863328	0.5269	0.5186	0.534	0.5457	0.5039	0.5109	0.5436	0.5307	85.6916	84.3516	86.3508	85.8553
5MG1	4q0jA_1	0.2878	0.3202	1	0.323108	0.468	0.4784	0.5088	0.5035	0.4655	0.4814	0.5077	0.5069	51.4814	60.3777	51.9736	60.472
5HSM	3fm5A_1	0.9705	0.546	1	0.618321	0.4877	0.5055	0.486	0.5078	0.4757	0.5079	0.4812	0.5005	59.0244	55.7836	59.3367	55.9447
5JQI	4xo9A_1	0.3939	0.1351	8	0.549697	0.4024	0.4376	0.4507	0.4805	0.4002	0.4391	0.4499	0.481	51.9537	59.8473	52.5744	60.3458
5MG0	4q0hA_1	0.2979	0.4859	1	0.490683	0.4039	0.4234	0.4591	0.4805	0.4039	0.4234	0.4591	0.4805	43.9187	52.3935	43.9189	52.3933
5GTT	5h03A_2	0.5252	0.4747	1	0.973621	0.2889	0.3517	0.4062	0.4636	0.2798	0.3549	0.4033	0.4676	31.641	43.3546	31.1352	43.8685
5UOU	3o7hA_2	0.388	0.6032	1	0.613333	0.4029	0.4131	0.4618	0.4629	0.4029	0.4132	0.4618	0.4629	44.774	55.3064	44.7739	55.3012
5UQF	1vrdA_1	0.5936	0.2153	3	0.682331	0.41	0.4374	0.4515	0.4603	0.4044	0.4374	0.4485	0.4622	48.0306	52.586	48.0665	52.9016
5T70	3l3iA_1	0.5577	0.2603	4	0.565476	0.3809	0.4107	0.4385	0.4615	0.3772	0.4151	0.4377	0.4616	45.9326	53.3155	47.2145	53.6222
5HXG	3tlqA_1	1.6131	0.2621	4 (2+2)	0.746377	0.4583	0.5103	0.4563	0.4678	0.4218	0.4822	0.446	0.4595	56.8014	50.1864	51.6274	49.2335
5JFM	4c3sA_1	0.8266	0.0496	8 (4+4)	0.847458	0.3462	0.4039	0.4075	0.4549	0.3295	0.4059	0.4061	0.4568	45.036	50.7758	47.6999	50.9831
5UBA	2i82A_1	1.3246	0.4817	1	0.62069	0.4463	0.4583	0.4631	0.4587	0.4382	0.4506	0.46	0.4551	50.6309	52.9319	48.7135	52.4393
5J7S	2evaA_2	0.5952	0.6726	1	0.72043	0.3096	0.3279	0.4459	0.4529	0.3059	0.3274	0.4408	0.4504	28.163	47.8043	28.1231	48.6147
5LSW	4cruB_0	0.6748	0.4338	4	0.918367	0.2658	0.3064	0.4004	0.4356	0.2586	0.3072	0.399	0.4379	28.4353	42.4837	29.1245	42.8657
5LU3	5e9oA_0	0.529	0.8932	1	0.965909	0.3105	0.3284	0.4256	0.4332	0.3	0.3224	0.4254	0.433	27.6489	42.401	26.1483	42.3921
5LGZ	3p8jA_1	0.343	0.9164	1	0.928375	0.2891	0.3123	0.4113	0.4262			0.4113	0.4262	28.626	45.1073		45.1074
5UCA	2q32A_0	0.4147	0.2421	4	1	0.2338	0.2732	0.39	0.419	0.2279	0.2745	0.3887	0.4207	25.6517	41.9988	25.1707	42.2102
5GRH	3blvA_1	1.0781	0.4054	2	0.927492	0.315	0.3583	0.3628	0.3977	0.2921	0.3491	0.3564	0.4011	41.9174	48.4931	40.147	48.8215
